# Supplementary material for: Bacterial targeting of the neutrophil inhibitory receptor LILRB3 to evade antibody immunity
Source: Nat Commun. 2026 Jun 11;17:7463. doi: 10.1038/s41467-026-74098-6 (PMC13408158; doi:10.1038/s41467-026-74098-6)
Supplement: Supplementary file 3 — Supplementary Data 1 [file 41467_2026_74098_MOESM3_ESM.xlsx]

## Sheet: Supplementary Data 1
(a) Sample details
	LILRB3	B6C/LILRB3	B75KN-CC/LILRB3	B6C-IgI3-B75KN	B6C-IgI3-B75KN/
					(LILRB3)2
Organism	Homo sapiens	S. agalactiae;	S. agalactiae;	S. agalactiae	Homo sapiens
		Homo sapiens	Homo sapiens
Source	recombinant	recombinant	recombinant	recombinant	recombinant
Description: sequence (including Uniprot ID + uncleaved tags), bound ligands/modifications, etc.	A0A0G2JM46 (24-443),	P27951	P27951	P27951	P27951
	w/ C-terminal His6-tag	(258-428);	(725-826);	(258-826), with N-terminal His6-myc-TEV tag	(258-826), with N-terminal His6-myc-TEV tag
		A0A0G2JM46 (24-443),	A0A0G2JM46		A0A0G2JM46
		w/ C-terminal His6-tag	(24-443),		(24-443),
			w/ C-terminal		w/ C-terminal
			His6-tag		His6-tag
Extinction coefficient ε (wavelength and units)	1.731	1.285	1.415	0.477	1.192
Molecular mass M from chemical composition (Da)	47	67	59	71	165
For SEC-SAS, loading volume/concentration, (mg ml-1), injection volume (μl), flow rate (ml min-1)	60 μL sample at 5 mg/mL was injected onto a Shodex KW-803 column; flow rate 0.65 mL/min.
Concentration (range/values) measured and method	Loading concentration 5 mg/mL
Solvent composition and source	SEC running buffer: 20 mM HEPES, 140 mM NaCl, pH 7.4	SEC running buffer:		SEC running buffer:
		20 mM HEPES, 300 mM NaCl, pH 7.4		20 mM HEPES, 140 mM NaCl, pH 7.4
(b) SAS data collection parameters
Source, instrument and description or reference				Synchrotron SAXS data were collected at SIBYLS beamline 12.3.1, Advanced Light Source (ALS), Berkeley, CA, USA, in SEC-SAXS mode. In-line SEC was performed using an Agilent 1260 HPLC system, and scattering was recorded with a Pilatus3 X 2M detector
Wavelength (Å)				1.127
Beam geometry (size, sample-to-detector distance)				Sample-to-detector distance = 2.1 m
q-measurement range (Å-1 or nm-1)				0.0109 to 0.47
Absolute scaling method				Not reported
Basis for normalization to constant counts				Transmitted-beam intensity
Method for monitoring radiation damage, X-ray dose where relevant				N/A
Exposure time, number of exposures				913 successive 2-s frames
Sample configuration including path length and flow rate where relevant				In-line SEC-SAXS. A 60 μL sample at 5 mg/mL was injected onto a Shodex KW-803 column equilibrated in 20 mM HEPES, 140 mM (or 300mM) NaCl, pH 7.4, and eluted at 0.65 mL/min.
Sample temperature (ºC)				4
(c) Software employed for SAS data reduction, analysis and interpretation
SAS data reduction to sample–solvent scattering, and extrapolation, merging, desmearing etc. as relevant					RAW
Calculation of ε from sequence					ExPASy ProtParam
Calculation of					RAW
and
values from chemical composition
Basic analyses: Guinier, P(r), scattering particle volume (e.g. Porod volume VP or volume of correlation Vc)					RAW and ATSAS
Shape/bead modelling					DENSS
Atomic structure modelling (homology, rigid body, ensemble)					MultiFoXS
Modelling of missing sequence from PDB files					MODELLER
Molecular graphics					ChimeraX
(d) Structural parameters
Guinier Analysis	LILRB3	B6C/LILRB3	B75KN-C/LILRB3	B6C-IgI3-B75KN	B6C-IgI3-B75KN/(LILRB3)2
I(0) (cm-1)	55.13 +/- 0.62	90.12 +/- 0.51	72.07 +/- 0.39	75.73 +/- 5.08	66.33 +/- 2.85
Rg (Å)	36.0 +/- 0.48	39.14 +/- 0.2	38.87 +/- 0.26	59.78 +/- 4.17	69.99 +/- 2.38
q-range (Å-1)	0.0109 to 0.0357	0.0124 to 0.0332	0.0124 to 0.0332	0.0109 to 0.0226	0.0114 to 0.022
Quality-of-fit parameter (with definition)	r^2 =0.911	r^2 =0.988	r^2 =0.987	r^2 =0.944	r^2 =0.978
M from I(0)	1.23	1.3	1.34	0.92	1.07
(ratio to expected)
P(r) analysis	LILRB3	B6C/LILRB3	B75KN-C/LILRB3	B6C-IgI3-B75KN	B6C-IgI3-B75KN/
					(LILRB3)2
I(0) (cm-1)	28.37 +/- 0.27	90.34 +/- 0.39	72.09 +/- 0.3	71.62 +/- 1.88	69.33 +/- 1.97
Rg (Å)	38.12 +/- 0.42	39.69 +/- 0.18	39.42 +/- 0.19	58.89 +/- 1.2	77.85 +/- 1.49
dmax (Å)	135	135	141	202	265
q-range (Å-1)	0.0129 to 0.4729	0.0129 to 0.4699	0.0124 to 0.4699	0.0134 to 0.4729	0.0114 to 0.4729
Quality-of-fit parameter (with definition)	GNOM	GNOM	GNOM	GNOM	GNOM
	chi^2 = 0.797	chi^2 = 0.732	chi^2 = 0.826	chi^2 = 0.718	chi^2 = 0.814
	Quality = GOOD solution	Quality = GOOD solution	Quality = GOOD solution	Quality = REASONABLE solution	Quality = GOOD solution
M from I(0)	1.23	1.3	1.34	0.92	1.07
(ratio to expected value)
Volume, VP (nm3)	137	202	175	140	447
Volume, Vc (kDa)	58	87	78	65	177
(e) Shape modelling results (a complete panel for each method)
	LILRB3	B6C/LILRB3	B75KN-C/LILRB3	B6C-IgI3-B75KN	B6C-IgI3-B75KN/
					(LILRB3)2
q-range for fitting	0.0109 to 0.47	0.0114 to 0.47	0.0114 to 0.47	0.0109 to 0.47	0.0109 to 0.47
Symmetry/anisotropy assumptions	None
Ambiguity measure(s) with definitions	Ambiguity score = 2.44	Ambiguity score = 2.22	Ambiguity score	Ambiguity score	Ambiguity score
			2.33	2.42	2.42
c2 value/range	Not reported
Quality-of-fit parameters	Not reported
Parameters in the model fit	Electron density distribution reconstructed from SAXS data
Model volume or M estimate	N/A
Model precision/resolution	Not reported
For multiple phase shape models, Rg values and relative phase volumes	N/A
(f) Atomistic modelling
	LILRB3	B6C/LILRB3	B75KN-C/LILRB3	B6C-IgI3-B75KN	B6C-IgI3-B75KN/
					(LILRB3)2
Method	MultiFoXS modelling with flexible loop/linker sampling
q-range for fitting	0.0109 to 0.47	0.0114 to 0.47	0.0114 to 0.47	0.0109 to 0.47	0.0109 to 0.47
Symmetry assumptions	None
Any measures of model precision	No quantitative model precision estimate was reported;
	DENSS envelope was used for qualitative visualization of the overall molecular shape.
c2 value/range	1.017	0.918	1.022	0.84	1.27
P value, any other quality-of-fit parameters	p_cormap < 0.01	p_cormap = 0.007	p_cormap < 0.01	p_cormap = 0.003	p_cormap < 0.01
Parameters in the model fit	Flexible loop/linker conformations
Relevant output parameters (e.g. predicted Rg/dmax values, weights for multi-state models, etc.)	1-state model weight = 1.000
Domain/subunit coordinates and contacts, regions of presumed flexibility as appropriate	Protein domains were treated as structured units, while loop/linker regions were allowed to adopt alternative conformations between the domains
(g) Deposition IDs
	LILRB3	B6C/LILRB3	B75KN-C/LILRB3	B6C-IgI3-B75KN	B6C-IgI3-B75KN/
					(LILRB3)2
	SASDXH8	SASDVA4	SASDVB4	SASDXG8	SASDXF8
