# Supplementary material for: Bacterial targeting of the neutrophil inhibitory receptor LILRB3 to evade antibody immunity
Source: Nat Commun. 2026 Jun 11;17:7463. doi: 10.1038/s41467-026-74098-6 (PMC13408158; doi:10.1038/s41467-026-74098-6)
Supplement: Supplementary file 4 — Supplementary Data 2 [file 41467_2026_74098_MOESM4_ESM.xlsx]

## Sheet: Supplementary Data 2
Strain	Properties*	Reference
S. agalactiae
A909	Serotype Ia, ST7, CC7, bac+	1
A909Δbac	Isogenic bac+- mutant strain	2
A909Δbac + pLZ.bac	Complemented mutant strain	2
A909Δbac + pOri23.bac	bac+ complementation	This study
A909Δbac + pOri23.bacΔLILRB3	bac+ complementation with mutations in β protein in B6C (K368 and R372A) and B75KN (L721A, D722A and F740A) domains	This study
BS39	Serotype Ia, bac-	3
515	Serotype Ia, ST23, CC23, bac-	4
BS22	Serotype Ib, bac+	4
H36B	Serotype Ib, ST6, CC, bac+	ATCC #BAA1174
BS29	Serotype Ib, bac+	3
18RS21	Serotype II, ST19, CC19, bac-	ATCC #BAA1175
BM110	Serotype III, ST17, CC17, bac-	5
COH1	Serotype III, ST17, CC17, bac-	ATCC #BAA1176
SBL3066	Serotype IV, bac+	3
NTCT10/84	Serotype IV, ST26, bac-	ATCC #49447
SB10	bac-	4
SB20	bac-	4
BS26	bac-	4
PHEGBS0091	Serotype II, ST12, CC12, bac+	6
PHEGBS0153	Serotype II, ST104, CC12, bac+	6
PHEGBS0220	Serotype III, ST8, CC12, bac+	6
PHEGBS0127	Serotype V, ST1, CC1, bac-	6
PHEGBS0061	Serotype Ib, ST8, CC12, bac+	6
141439	Serotype III, ST10, CC12, bac+	6
PHEGBS0308	Serotype II, ST12, CC12, bac+	6
PHEGBS0394	Serotype II, ST9, CC12, bac+	6
PHEGBS0320	Serotype Ia, ST7, CC1, bac-	6
PHEGBS196	Serotype Ia, ST8, CC12, bac+	6
PHEGBS0622	Serotype Ib, ST8, CC12, bac+	6
PHEGBS0491	Serotype II, ST12, CC12, bac+	6
PHEGBS0393	Serotype Ib, ST12, CC12, bac+	6
PHEGBS0382	Serotype Ib, ST8, CC12, bac+	6
PHEGBS0446	Serotype VI, ST1, CC1, bac-	6
PHEGBS0670	Serotype Ib, ST1, CC1, bac-	6
PHEGBS0450	Serotype Ib, ST1, CC1, bac-	6
PHEGBS0373	Serotype V, ST1, CC1, bac-	6
PHEGBS0164	Serotype V, ST1, CC1, bac-	6
PHEGBS0568	Serotype II, ST1, CC1, bac-	6
PHEGBS0622	Serotype II, ST8, CC12, bac-	6
PHEGBS0360	Serotype V, ST1, CC1, bac-	6
PHEGBS0128	Serotype V, ST1, CC1, bac-	6
PHEGBS0599	Serotype V, ST1, CC1, bac-	6
PHEGBS0082	Serotype V, ST1, CC1, bac-	6
PHEGBS0084	Serotype V, ST429, CC1, bac-	6
L. lactis
NZ900 + pOri23		7
NZ900 + pOri23.bac original	bac+	7
NZ900 + pOri23.bac	bac+	This study
NZ900 + pOri23.bacΔLILRB3	bac+ with mutations in β protein in B6C (K368 and R372A) and B75KN (L721A, D722A and F740A) domains	This study
E. coli
RG + pRSETC.B6N	Expresses rB6N-His	3
RG + pRSETC.IgABR	Expresses rIgABR-His	3
RG + pRSETC.B6C	Expresses rB6C-His	3
RG + pRSETC.B6CN287A	Expresses rB6CN287A-His	This study
RG + pRSETC.B6CQ289A	Expresses rB6CQ289A-His	This study
RG + pRSETC.B6CN290A	Expresses rB6CN290A-His	This study
RG + pRSETC.B6CK294A	Expresses rB6CK294A-His	This study
RG + pRSETC.B6CE369A	Expresses rB6CE369A-His	This study
RG + pRSETC.B6CR372A	Expresses rB6CK382A-His	This study
RG + pRSETC.B6CK382A	Expresses rB6CR372A-His	This study
RG + pRSETC.βIgI3	Expresses rβIgI3-His	3
RG + pRSETC.B75KN	Expresses rB75KN-His	3
RG + pRSETC.B75KNQ7014A	Expresses rB75KNQ704A-His	This study
RG + pRSETC.B75KNE707A	Expresses rB75KNE707A-His	This study
RG + pRSETC.B75KNS714A	Expresses rB75KNS714A-His	This study
RG + pRSETC.B75KNS718A	Expresses rB75KNS718A-His	This study
RG + pRSETC.B75KNL721A	Expresses rB75KNL721A-His	This study
RG + pRSETC.B75KND722A	Expresses rB75KND722A-His	This study
RG + pRSETC.B75KNH725A	Expresses rB75KNH725A-His	This study
RG + pRSETC.B75KNV737A	Expresses rB75KV737A-His	This study
RG + pRSETC.B75KNF740A	Expresses rB75KF740A-His	This study
RG + pRSETC.B75KNK741A	Expresses rB75KK741A-His	This study
RG + pRSETC.B75KNE744A	Expresses rB75KE744A-His	This study
RG + pRSETC.B75KNQ748A	Expresses rB75KQ748A-His	This study
