# Supplementary material for: Bacterial targeting of the neutrophil inhibitory receptor LILRB3 to evade antibody immunity
Source: Nat Commun. 2026 Jun 11;17:7463. doi: 10.1038/s41467-026-74098-6 (PMC13408158; doi:10.1038/s41467-026-74098-6)
Supplement: Supplementary file 5 — Supplementary Data 3 [file 41467_2026_74098_MOESM5_ESM.xlsx]

## Sheet: Supplementary Data 3
Name (purpose)	Sequence
B6C-IgI3-B75KN	CAACTAAAGCTGGTCTGGATGCGGCCGCGCAAGAAATTCAAGAGCATGTGAAGAAAGAAACGAGTAGTGAGGAAAATACTCAGAAAGTTGATGAACACTATGCTAATAGCCTTCAGAACCTTGCTCAAAAATCTCTTGAAGAACTAGATAAGGCAACTACCAATGAACAAGCTACACAAGTTAAAAATCAATTCTTAGAAAACGCTCAAAAGCTCAAAGAAATACAACCTCTTATCAAAGAAACGAATGTGAAATTGTATAAGGCTATGAGTGAGAGCTTGGAGCAGGTTGAGAAGGAATTAAAACATAATTCGGAAGCTAATTTAGAAGATTTGGTTGCGAAATCTAAAGAAATCGTAAGAGAATACGAAGGAAAACTTAATCAATCTAAAAATCTTC…
(clone into pOri23.bac amplified and cut with XhoI and NotI)
B6C-IgI3-B75KN∆LILRB3	CAACTAAAGCTGGTCTGGATGCGGCCGCGCAAGAAATTCAAGAGCATGTGAAGAAAGAAACGAGTAGTGAGGAAAATACTCAGAAAGTTGATGAACACTATGCTAATAGCCTTCAGAACCTTGCTCAAAAATCTCTTGAAGAACTAGATAAGGCAACTACCAATGAACAAGCTACACAAGTTAAAAATCAATTCTTAGAAAACGCTCAAAAGCTCAAAGAAATACAACCTCTTATCAAAGAAACGAATGTGAAATTGTATAAGGCTATGAGTGAGAGCTTGGAGCAGGTTGAGAAGGAATTAAAACATAATTCGGAAGCTAATTTAGAAGATTTGGTTGCGAAATCTGCGGAAATCGTAGCGGAATACGAAGGAAAACTTAATCAATCTAAAAATCTTC…
(clone into pOri23.bac amplified and cut with XhoI and NotI)
