# Supplementary material for: Bacterial targeting of the neutrophil inhibitory receptor LILRB3 to evade antibody immunity
Source: Nat Commun. 2026 Jun 11;17:7463. doi: 10.1038/s41467-026-74098-6 (PMC13408158; doi:10.1038/s41467-026-74098-6)
Supplement: Supplementary file 6 — Supplementary Data 4 [file 41467_2026_74098_MOESM6_ESM.xlsx]

## Sheet: Supplementary Data 4
Vector (template)	Primers (5’ to 3’)
pcDNA3.4-LILRB3-Fc	F:cgaacacatgtacaagcgggatccgggcccttccccaaacccaccctctggg
(HG11978-M, BioConnect)	R:gtcacaagatttgggctcgctagcctccaggtatcttcccagacc
pcDNA3.4-LILRB2-Fc	F:cgaacacatgtacaagcgggatccacagggaccatccccaagcc
(HG14132-G, BioConnect)	R:gtcacaagatttgggctcgctagcccgagacccagtgggg
pcDNA3.4.LILRB3D1D2D3-His	F:gatcgcggccgcgtcaggacactctggaggctcc
(pcDNA3.4-LILRB3-His)	R:gatccgcggccgcgacggtgtcatagatctgtcctgc
pcDNA3.4.LILRB3D1D2His	F:gatcgcggccgcgtcaggacactctggaggctcc
(pcDNA3.4-LILRB3-His)	R:gatccgcggccgccctagacacgcctgagggc
pcDNA3.4.LILRB3D1-His	F:gatcgcggccgcgtcaggacactctggaggctcc
(pcDNA3.4-LILRB3-His)	R:gatccgcggccgcgttgtagaatcctgtcatcaccagctc
pcDNA3.4.LILRB3D2D3D4-His	F:gatccgcggccgcgaagggccctgcctgca
(pcDNA3.4-LILRB3-His)	R:gatcgcggccgcgggattctacaacaaacccaccctctc
pcDNA3.4.LILRB3D3D4-His	F:gatccgcggccgcgaagggccctgcctgca
(pcDNA3.4-LILRB3-His)	R:gatcgcggccgcgccctcaggcgtgtctaggaag
pcDNA3.4.LILRB3D4-His	F:gatccgcggccgcgaagggccctgcctgca
(pcDNA3.4-LILRB3-His)	R:gatcgcggccgcgatggcaggacagatctatgacaccg
pcDNA3.4.LILRB3D1D2-D3-mut-D4-His	F: gatcgctagcggattctacaacaaaccctccctgtcagcacag
(pcDNA3.4-LILRB3-His)	R: gatcgctagccaccaggatgttcagggggtcg
pcDNA3.4-LILRB3Y322A-Fc	F:ggacagatcgctgacaccgtctccctgtca
(pcDNA3.4-LILRB3-Fc)	R:gacggtgtcagcgatctgtcctgccatcag
pcDNA3.4-LILRB3D323A-Fc	F:cagatctatgctaccgtctccctgtcagca
(pcDNA3.4-LILRB3-Fc)	R:ggagacggtagcatagatctgtcctgccat
pcDNA3.4-LILRB3T324A-Fc	F:atctatgacgctgtctccctgtcagcacag
(pcDNA3.4-LILRB3-Fc)	R:cagggagacagcgtcatagatctgtcctgc
pcDNA3.4-LILRB3W348A-Fc	F:tgtcagtcagcttggcagtttgacactttc
(pcDNA3.4-LILRB3-Fc)	R:aaactgccaagctgactgacacagcagggt
pcDNA3.4-LILRB3W349A-Fc	F:cagtcatgggctcagtttgacactttcctt
(pcDNA3.4-LILRB3-Fc)	R:gtcaaactgagcccatgactgacacagcag
pcDNA3.4-LILRB3H375A-Fc	F:tacggagctgctaagtaccaggctgaattc
(pcDNA3.4-LILRB3-Fc)	R:ctggtacttagcagctccgtacattgatct
pcDNA3.4-LILRB3K376A-Fc	F:ggagctcatgcttaccaggctgaattcccc
(pcDNA3.4-LILRB3-Fc)	R:agcctggtaagcatgagctccgtacattga
