# Supplementary material for: Bacterial targeting of the neutrophil inhibitory receptor LILRB3 to evade antibody immunity
Source: Nat Commun. 2026 Jun 11;17:7463. doi: 10.1038/s41467-026-74098-6 (PMC13408158; doi:10.1038/s41467-026-74098-6)
Supplement: Supplementary file 9 — source data [file 41467_2026_74098_MOESM9_ESM.xlsx]

## Sheet: Fig1B
Concentration mg/ml	rLILRB3		rLILRB2
0	83.1	46.7	83.1	46.7
0.01	56.8	53.8	30.2	30.2
0.03	74.9	105	60.6	60.3
0.1	159	155	82.2	80.1
0.3	238	302	65.6	51.3
1	512	570	58.8	32.7
3	1390	1355	87.3	89.6
10	1347	1347	96.1	103

## Sheet: Fig1C
A909	BS39	515	BS22	H36B	BS29	18RS21	BM110	COH1	NCTC10/84	SBL3066	SB10	SB20	BS26
35.8168	1.0026	1.01781	18	41.0368	32.744	0.974811	1.00365	0.996528	0.981707	20.626	24.8533	32.1812	16.2402
13.7313	0.964557	0.960494	18.4075	45.7734	11.3457	1.01567	0.952206	0.952381	0.981651	22.5981	23.1534	34.2419	16.7282
47.3333	1.01047	0.995025	16.6022	43.3307	11.5325	1.01842	0.973881	0.990506	0.972892	21.4324	19.7476	24.0358	13.2716

## Sheet: Fig1D
B negative	B positive
0.992248	24.6017
0.990833	17.6372
0.99063	43.3325
0.976658	14.7134
0.979955	21.5073
0.978723

## Sheet: Fig1E
A909	Δbac	Δbac + pLZ.bac
67	1.06811	59.6709
78.2972	1.06061	54.8302
99.0798	1.10543	46.3516

## Sheet: Fig1F
	pOri23			pOri23.bac
rLILRB2-Fc	1.24081	1.10662	1.24816	1.35417	1.75379	1.2822
rLILRB3-Fc	1.04044	1	1.05147	10.6439	11.4773	10.1326

## Sheet: Fig1G
	10 ug/mL β			10 ug/mL α
rLILRB2-Fc	0.079	0.0705	0.074	0.068	0.074	0.075
rLILRB3-Fc	1.9355	1.7755	1.632	0.05	0.0585	0.0585

## Sheet: Fig2A
	A909			Δbac
U937	29.6	22.6	32.5	25	22.2	24.9
U937.LILRB3	63.8	64.3	65.5	39.4	38.6	38.8

## Sheet: Fig2B
	pOri23					pOri23.bac
U937	1.1	0.8	1.04	1.2	0.63	0.8	0.84	1	0.97	0.97
U937.LILRB3	2	0.84	1.04	1.2	3	7.94	8.46	7.22	7.95	8.8

## Sheet: Fig2D
	2B4T			2B4T.LILRB3CD3ζ
Buffer	-0.02553	0.285505	-0.22498	1.14222	-0.07011	-0.89052
anti-CD3	100	100	100	100	100	100
β protein	-0.27054	-0.09296	-0.40259	112.433	139.066	114.114

## Sheet: Fig2G
Time	Buffer	IgG1	anti-FcγRIIa	anti-FcγRIIa + β	anti-FcγRIIa + α
0	822.333	808.333	813	805.333	801.333
2	858	843.667	856	837.667	846.333
4	890.333	878.333	896	876	885.333
6	927	910.667	945.667	904.667	924
8	959.333	944.667	996.333	939.667	969.333
10	995.667	984.667	1053.67	965	1021.33
12	1030.33	1020	1108.67	1001.33	1072.33
14	1065.67	1052	1165	1038	1129
16	1100	1094.33	1223.33	1068.67	1189.67
18	1139.33	1134.33	1297.67	1112.67	1257.33
20	1182	1175.33	1369.33	1146.33	1332.33
22	1217	1212.67	1451.67	1186.67	1408.67
24	1262.33	1256	1532	1224	1490.33
26	1306	1298.33	1630.67	1265.67	1579.33
28	1347.67	1344.67	1717.67	1302.67	1677.67
30	1384.67	1382.33	1817	1343.33	1788.67
32	1428.67	1436.33	1932.33	1383.67	1914.33
34	1471	1472.33	2057	1423.33	2049
36	1514.33	1517	2172	1461.33	2187
38	1566.33	1559.33	2304	1509	2339.33
40	1599.67	1616	2434	1552	2505.67
42	1648	1655.33	2574.67	1592	2680
44	1699.67	1707	2741.33	1638.67	2876.67
46	1747.67	1756.33	2900	1682.67	3076.33
48	1800	1805.67	3076.33	1730	3292
50	1849.67	1855	3261.67	1771.33	3509.67
52	1896	1905.67	3432	1813.33	3749
54	1936.67	1954.67	3632.67	1851.67	3990.33
56	1992.33	2003	3801	1899	4246
58	2045.67	2058	4004.67	1944.67	4484.33
60	2094	2106.67	4216	1985.33	4760.33
62	2136	2159.67	4412.67	2037.67	5002.67
64	2193.33	2213	4624	2074.67	5290.67
66	2243.33	2261	4835.33	2129.33	5565.33
68	2305.33	2324	5048	2167.33	5815
70	2361.33	2381.67	5254.33	2215.33	6107
72	2413	2439.33	5470.33	2255.67	6388.33
74	2461	2490.67	5681.67	2305.33	6653.33
76	2526.33	2543.67	5900.33	2365	6932.67
78	2587.67	2603	6087.67	2403.33	7158
80	2645.67	2647.33	6310	2453	7457.33
82	2698.33	2705.67	6500.67	2492.33	7711.67
84	2753.33	2766.67	6698.67	2543.33	7955.67
86	2803.33	2812	6908	2596.67	8217.33
88	2863.33	2870.33	7103	2638	8468.67
90	2922.67	2917	7305.67	2683.67	8714.33
92	2982.33	2980.67	7465.67	2738	8945.33
94	3027	3034	7651.67	2786.67	9205.33
96	3083.67	3082.33	7823.33	2837.67	9452.33
98	3145.67	3146.67	8027.67	2894.33	9668.33
100	3212.33	3205.33	8201.33	2930.33	9881
102	3257.33	3246.33	8322.67	2965.33	10043.3
104	3314.33	3305.33	8484.33	3022	10269
106	3383	3378.33	8663.67	3065.67	10463.3
108	3443	3422.67	8827.67	3113.67	10668.3
110	3497.67	3475	8982	3160.67	10869
112	3556	3541.33	9116	3224.33	11037.3
114	3611.33	3593.33	9284.67	3266.33	11246.7
116	3670	3650.33	9421.67	3308	11404.7
118	3733.33	3702.67	9553.67	3365.67	11568

[truncated: 70 more sheets: Fig2H, Fig3B, Fig3C, Fig3D, Fig3E, Fig3F, Fig4B, Fig4C, Fig4D, Fig4F, Fig4G, Fig5B, Fig5C, Fig5E, Fig5F, Fig5G, Fig5H, Fig5I, Fig5J, Fig6C …]
